# Supplementary material for: Glycolysis-Related Gene Analyses Indicate That DEPDC1 Promotes the Malignant Progression of Oral Squamous Cell Carcinoma via the WNT/β-Catenin Signaling Pathway
Source: Int J Mol Sci. 2023 Jan 19;24(3):1992. doi: 10.3390/ijms24031992 (PMC9916831; doi:10.3390/ijms24031992)
Supplement: Supplementary file 1 [file ijms-24-01992-s001.zip]

Archive with 1 entries (1 files):
- ijms-2133707-supplementary.pdf
